# Supplementary material for: Effect of Gaseous Citral on Table Grapes Contaminated by Rhizopus oryzae ITEM 18876
Source: Foods. 2022 Aug 17;11(16):2478. doi: 10.3390/foods11162478 (PMC9407198; doi:10.3390/foods11162478)
Supplement: Supplementary file 1 [file foods-11-02478-s001.zip]

Archive with 1 entries (1 files):
- foods-1835297-supplementary.pdf
